# Supplementary material for: Advances in cytogenetics of Brazilian rodents: cytotaxonomy, chromosome evolution and new karyotypic data
Source: Comp Cytogenet. 2017 Dec 21;11(4):833–92. doi: 10.3897/CompCytogen.v11i4.19925 (PMC5769678; doi:10.3897/CompCytogen.v11i4.19925)
Supplement: Supplementary material 1 — Table S1 [file comparative_cytogenetics-11-833-s001.xls]

## Sheet: Plan2
Species	GenBank number	Lab / field number	2n/FN/sex	Locality	Reference
N. amoenus amoenus	KX792021	LHE 1417	N/A	Santa Cruz, Bolivia	Hurtado and Pacheco 2017
	KX792022	LHE1 542/ USNM 584543	N/A	Santa Cruz, Bolivia	Hurtado and Pacheco 2017
	KX792023	LHE 1558a	N/A	Santa Cruz, Bolivia	Hurtado and Pacheco 2017
	KX792025	CIT 519/ M 968588	N/A	Cláudia, Mato Grosso State, Brazil	Hurtado and Pacheco 2017
	KX792026	CIT 520/ M 968590	2n=64/FN=68; male*	Cláudia, Mato Grosso State, Brazil	Hurtado and Pacheco 2017
	KX792027	CIT 534/ M 976297	2n=64/FN=68; male*	Cláudia, Mato Grosso State, Brazil	Hurtado and Pacheco 2017
	KX792028	CIT 555	N/A	Mato Grosso State, Brazil	Hurtado and Pacheco 2017
	KX792029	CIT 569/ M 000052/ MZUSP 29538	N/A	Gaúcha do Norte, Mato Grosso State, Brazil	Hurtado and Pacheco 2017
	KX792030	CIT 665/ APC 000192	N/A	Aripuanã, Mato Grosso State, Brazil	Hurtado and Pacheco 2017
	KX792031	CIT 678/ APC 000207	2n=64/FN=68; female*	Aripuanã, Mato Grosso State, Brazil	Hurtado and Pacheco 2017
	KX792024	CIT 371/ PEU 960017	N/A	Aripuanã, Mato Grosso State, Brazil	Hurtado and Pacheco 2017
	JQ966232	UFES 1730/ LPC 787	N/A	Ribeirão Cascalheira, Mato Grosso State, Brazil	Machado et al. 2014
	KX792032	INPA 3060/ MNFS 1339	N/A	Acre, Brazil	Hurtado and Pacheco 2017
	KX792033	INPA 3062/ MNFS 1438	N/A	Acre, Brazil	Hurtado and Pacheco 2017
	KX792037	MVZ 190364/ JLP15292	N/A	Amazonas, Brazil	Hurtado and Pacheco 2017
	KX792038	MVZ 190365/ JLP 15314	N/A	Amazonas, Brazil	Hurtado and Pacheco 2017
	U58391	MNFS 1262	N/A	Amazonas, Brazil	Patton and da Silva 1995
	KX792043	MRR 778	N/A	Cusco, Peru	Hurtado and Pacheco 2017
	KX792044	MRR 799	N/A	Cusco, Peru	Hurtado and Pacheco 2017
	MG262329	CIT 389/ PEU 960057	N/A; female	Aripuanã, Mato Grosso State, Brazil	This work
	MG262330	CIT 392/ PEU 960064	N/A; male	Aripuanã, Mato Grosso State, Brazil	This work
	MG262331	CIT 473/M 97024	N/A; male	Cláudia, Mato Grosso State, Brazil	This work
	MG262332	CIT 513/ M 968559	2n=64/FN=68; male*	Cláudia, Mato Grosso State, Brazil	This work
N. amoenus carceleni	KX792045	ROM 104474/ F 37314	N/A	Orellana, Ecuador	Hurtado and Pacheco 2017
	KX792046	ROM 105278/ F 37603	N/A	Orellana, Ecuador	Hurtado and Pacheco 2017
	KX792047	ROM105290/ F 37615	N/A	Orellana, Ecuador	Hurtado and Pacheco 2017
	KX792048	USNM 574567/ JFJ 723	N/A	Pastaza, Ecuador	Hurtado and Pacheco 2017
N. dubosti	FM210780	V-1141	N/A	Saül, French Guiana	Catzeflis and Tilak 2009
	FM210781	CM 76846/ TK 17822	N/A	Nickerie, Suriname	Catzeflis and Tilak 2009
	KX752079	MPEG41806	2n=64/FN=68	Almeirim, Pará State, Brazil	Silva et al. 2015
N. guianae	FM210778	CM 76847	N/A	Sipaliwini Airstrip, Suriname	Catzeflis and Tilak 2009
	FM210779	CM 46849	N/A	Tafelberg, Geyskes Creek, Suriname	Catzeflis and Tilak 2009
N. minutus	EU258536	AMNH 272867/ RSV 2408	N/A	Loreto, Peru	Hanson et al. 2011
	U58392	N/A	N/A	N/A	Patton and da Silva 1995
	KX792064	INPA 3050/ JUR 48	N/A	Amazonas, Brazil	Hurtado and Pacheco 2017
	KX792065	INPA 3051/ MNFS 1735	N/A	Amazonas, Brazil	Hurtado and Pacheco 2017
	KX792071	MVZ 190363/ MNFS 1718	N/A	Amazonas, Brazil	Hurtado and Pacheco 2017
	KX792072	MVZ 191209/ JLP 16062	N/A	Amazonas, Brazil	Hurtado and Pacheco 2017
N. musseri	GU126520	AMNH 272676/ RSV 2049	N/A	Loreto, Peru	Percequillo et al. 2011, Hurtado and Pacheco 2017
	KX792076	AMNH 272687/ RSV 2073	N/A	Loreto, Peru	Hurtado and Pacheco 2017
	KX792077	KU 144300	N/A	Madre de Dios, Peru	Hurtado and Pacheco 2017
N. paracou	FM210783	V-2002	N/A	Camp Caiman, French Guiana	Catzeflis and Tilak 2009
	FM210784	V-1702	N/A	Nouragues, French Guiana	Catzeflis and Tilak 2009
	KX752077	MPEG 39998	2n=56/ FN=62	Obidos, Pará State, Brazil	Silva et al. 2015
	KX752078	IEPA 2466	2n=56/ FN=66	Laranjal do Jari, Amapá State, Brazil	Silva et al. 2015
	KX792078	ROM 101026/ F 35024	N/A	Barima-Waini, Guyana	Hurtado and Pacheco 2017
	KX792079	ROM 101114/ F 35112	N/A	Barima-Waini, Guyana	Hurtado and Pacheco 2017
N. spinosus	KX258228	MUSM 36924/ CT 716	N/A	Amazonas, Peru	Hurtado and Pacheco 2017
N. vargasllosai	KX792082	MVZ 172650/ JLP 12979	N/A	Puno, Peru	Hurtado and Pacheco 2017
	AY041194	MSN 68475/ NK 25265	N/A	La Paz, Bolivia	Hurtado and Pacheco 2017
	KX258225	MUSM 35076/ CJA 511	N/A	Puno, Peru	Hurtado and Pacheco 2017
	KX258226	MUSM 35080/ CJA 538	N/A	Puno, Peru	Hurtado and Pacheco 2017
	KX258227	MUSM 35083/ MCP 852	N/A	Puno, Peru	Hurtado and Pacheco 2017
Neacomys sp. 1	MG262334	MTR 12842	N/A; male	Igarapé-Açu, Amazonas State, Brazil	This work
	MG262333	CIT 754/ APC 335/ MZUSP 29540	2n=58/FN=66; male*	Vila Rica, Mato Grosso State, Brazil	This work
	KX752073	MPEG 41804	2n=58/FN=64	Marabá, Pará State, Brazil	Silva et al. 2015
	KX752076	MPEG 41805	2n=58/FN=64	Marabá, Pará State, Brazil	Silva et al. 2015
	KX752072	MPEG 40443	2n=58/FN=70	Chaves, Pará State, Brazil	Silva et al. 2015
	KX752075	MPEG 40440	2n=58/FN=70	Chaves, Pará State, Brazil	Silva et al. 2015
	KX752074	MPEG 40439	2n=58/FN=70	Chaves, Pará State, Brazil	Silva et al. 2015
	KX752080	MPEG 40446	2n=58/FN=70	Chaves, Pará State, Brazil	Silva et al. 2015
	KX792080	MDC 593	N/A	Pará, Brazil	Hurtado and Pacheco 2017
Neacomys sp. 2	KX792059	MNFS 2017	N/A	Amazonas, Brazil	Hurtado and Pacheco 2017
	KX792060	MNFS 2023	N/A	Amazonas, Brazil	Hurtado and Pacheco 2017
	KX792061	MNFS 2084	N/A	Amazonas, Brazil	Hurtado and Pacheco 2017
	KX792062	MNFS 2104	N/A	Amazonas, Brazil	Hurtado and Pacheco 2017
Neacomys sp. 3	KX792050	ROM 104560/ F 37413	N/A	Napo, Ecuador	Hurtado and Pacheco 2017
	KX792051	ROM 105265/ F 37588	N/A	Napo, Ecuador	Hurtado and Pacheco 2017
	KX792052	ROM 105314/ F 37642	N/A	Napo, Ecuador	Hurtado and Pacheco 2017
	KX792053	ROM 105315/ F 37643	N/A	Napo, Ecuador	Hurtado and Pacheco 2017
	KX792054	MVZ 153530/ JLP 7102	N/A	Amazonas, Peru	Hurtado and Pacheco 2017
	KX792055	KU 158172	N/A	Loreto, Peru	Hurtado and Pacheco 2017
	KX792056	TK 73307	N/A	Loreto, Peru	Hurtado and Pacheco 2017
	KX792057	TK 73347	N/A	Loreto, Peru	Hurtado and Pacheco 2017
	KX792058	TK 73493	N/A	Loreto, Peru	Hurtado and Pacheco 2017
Outgroups
O. nigripes	GU126530	CRB 1422		Pedreira, São Paulo State, Brazil	Percequillo et al. 2011
H. brasiliensis	GU126517	GD 081		Neembucu, Paraguay	Percequillo et al. 2011
	JQ966240	MCNU 1946		N/A	Machado et al. 2014
E. russatus	GU126542	MNRJ 50230		Guapimirim, Rio de Janeiro State, Brazil	Percequillo et al. 2011
